# Supplementary material for: Down-regulation of PDK4 is Critical for the Switch of Carbohydrate Catabolism during Syncytialization of Human Placental Trophoblasts
Source: Sci Rep. 2017 Aug 16;7:8474. doi: 10.1038/s41598-017-09163-8 (PMC5559526; doi:10.1038/s41598-017-09163-8)
Supplement: Supplementary file 1 — Dataset 1 [file 41598_2017_9163_MOESM1_ESM.xlsx]

## Sheet: RNA-seq
Reads per Kilobases per Millionreads (RPKM) values						Fold (48h/3h)	Pair t-Test	Significance	ID	Symbol	Description
3h-sample 1	3h-sample 2	3h-sample 3	48h-sample 1	48h-sample 2	48h-sample 3
Glucose to pyruvate
25.3808	45.4738	48.2165	30.4777	33.1595	48.5487	0.978969	0.701823	no	NR_028581	G6PC3	Homo sapiens glucose 6 phosphatase, catalytic, 3 (G6PC3), mRNA.
59.9078	48.7716	36.1515	71.9552	51.6451	60.8892	1.31477	0.17235	no	XM_005269735	HK1	Homo sapiens hexokinase 1 (HK1), mRNA.
17.0578	9.24946	7.68353	7.2256	2.16114	5.43906	0.455044	0.102382	no	NM_000189	HK2	Homo sapiens hexokinase 2 (HK2), mRNA.
29.002	33.477	21.6046	42.0357	34.4565	38.5208	1.42055	0.164675	no	NM_031284	ADPGK	Homo sapiens ADP-dependent glucokinase (ADPGK), mRNA.
27.1714	36.4139	22.465	35.8077	14.7711	25.3342	0.950403	0.750715	no	NM_001172819	PGM1	Homo sapiens phosphoglucomutase 1 (PGM1), mRNA.
16.4956	18.7346	16.0513	88.9272	77.6993	60.3528	4.43278	0.0186989	yes	NM_018290	PGM2	Homo sapiens phosphoglucomutase 2 (PGM2), mRNA.
28.7309	27.5966	23.548	19.9053	17.7866	29.0817	0.857446	0.471357	no	NM_001289790	GPI	Homo sapiens glucose-6-phosphate isomerase (GPI), mRNA.
2.04882	2.97728	3.62862	6.64466	4.48429	38.2142	5.09356	0.327318	no	NM_000507	FBP1	Homo sapiens fructose-1,6-bisphosphatase 1 (FBP1), mRNA.
69.7744	65.9173	54.9708	52.6273	52.2659	60.5771	0.883046	0.357091	no	NR_024108	PFKL	Homo sapiens phosphofructokinase, liver (PFKL), mRNA.
1.78726	3.04121	2.11028	2.33817	2.02545	3.0231	1.1356	0.824366	no	NM_001166687	PFKM	Homo sapiens phosphofructokinase, muscle (PFKM), mRNA.
15.0995	1.3603	1.94219	41.5473	38.6441	24.3399	14.5641	0.0231278	yes	XM_005252465	PFKP	Homo sapiens phosphofructokinase, platelet (PFKP), mRNA.
747.49	834.4	762.853	630.218	411.486	902.314	0.839693	0.49759	no	NM_184041	ALDOA	Homo sapiens aldolase A, fructose-bisphosphate (ALDOA), mRNA.
5.57291	8.45602	7.68296	1.20096	1.37205	5.00701	0.343153	0.066897	no	XM_005257947	ALDOC	Homo sapiens aldolase C, fructose-bisphosphate (ALDOC), mRNA.
288.814	379.226	288.364	190.091	160.535	237.698	0.635266	0.133431	no	NM_000365	TPI1	Homo sapiens triosephosphate isomerase 1 (TPI1), mRNA.
907.955	1168.63	1146.23	535.059	322.744	1191.85	0.635091	0.268197	no	NM_001289746	GAPDH	Homo sapiens glyceraldehyde-3-phosphate dehydrogenase (GAPDH), mRNA.
92.3678	76.5039	54.6297	120.215	97.7037	96.8949	1.45075	0.0392838	yes	NM_000291	PGK1	Homo sapiens phosphoglycerate kinase 1 (PGK1), mRNA.
69.5555	71.1826	60.0626	88.4639	74.074	85.4194	1.24488	0.142829	no	NM_002629	PGAM1	Homo sapiens phosphoglycerate mutase 1 (brain) (PGAM1), mRNA.
21.6517	16.8824	12.669	25.7913	18.7849	20.2805	1.30156	0.111362	no	NM_001029891	PGAM4	Homo sapiens phosphoglycerate mutase family member 4 (PGAM4), mRNA.
42.9558	46.0113	42.5513	230.224	302.119	180.915	5.39248	0.0296455	yes	NM_001724	BPGM	Homo sapiens 2,3-bisphosphoglycerate mutase (BPGM), mRNA.
351.34	331.749	245.421	313.55	191.26	340.398	0.951986	0.723183	no	NM_001201483	ENO1	Homo sapiens enolase 1, (alpha) (ENO1), mRNA.
1.3993	1.81943	1.83825	1.24	1.58217	1.35549	0.831045	0.0950595	no	NM_053013	ENO3	Homo sapiens enolase 3 (beta, muscle) (ENO3), mRNA.
326.658	324.082	311.301	490.554	390.402	709.811	1.66217	0.167386	no	XM_006720570	PKM	Homo sapiens pyruvate kinase, muscle (PKM), mRNA.
Pyruvate to lactate
135.633	197.82	178.686	135.538	90.004	151.355	0.767108	0.29799	no	NM_005566	LDHA	Homo sapiens lactate dehydrogenase A (LDHA), mRNA.
394.705	462.442	356.99	58.8288	85.8494	74.7517	0.181361	0.00672209	yes	XM_006719074	LDHB	Homo sapiens lactate dehydrogenase B (LDHB), mRNA.
TCA cycle
21.8167	22.296	18.9783	22.0044	18.7206	21.1651	0.987823	0.834735	no	XM_006724495	PDHE1A	Homo sapiens pyruvate dehydrogenase (lipoamide) E1 alpha (PDHE1A), mRNA.
20.7212	25.434	18.1443	35.59	44.6459	31.5377	1.73703	0.0119602	yes	NR_033384	PDHE1B	Homo sapiens pyruvate dehydrogenase (lipoamide) E1 beta (PDHE1B), mRNA.
11.025	15.5265	17.4163	13.3438	12.6019	10.4394	0.873788	0.446712	no	NM_001135024	PDHX	Homo sapiens pyruvate dehydrogenase complex, component X (PDHX), mRNA.
3.31248	4.5537	5.36744	11.0476	12.8803	9.10043	2.61972	0.0446349	yes	NM_001931	DLAT	Homo sapiens dihydrolipoamide S-acetyltransferase (DLAT), mRNA.
11.6044	18.3932	15.0618	20.4645	16.917	14.2848	1.21056	0.576909	no	NM_001289750	DLD	Homo sapiens dihydrolipoamide dehydrogenase (DLD), mRNA.
39.4147	30.9142	30.696	35.0263	30.2346	36.1021	1.01426	0.972099	no	NR_045209	DLST	Homo sapiens dihydrolipoamide S-succinyltransferase (E2 component of 2-oxo-glutarate complex) (DLST), mRNA.
26.5701	31.1719	37.1422	23.0289	30.3472	40.644	0.978182	0.901172	no	NM_004077	CS	Homo sapiens citrate synthase (CS), mRNA.
12.9763	16.4642	10.4475	13.5811	5.56647	10.3096	0.790501	0.448279	no	NM_002197	ACO1	Homo sapiens aconitase 1, soluble (ACO1),mRNA.
47.6863	54.2653	46.3919	44.2431	53.8091	63.0611	1.0929	0.567008	no	NM_001098	ACO2	Homo sapiens aconitase 2, mitochondrial (ACO2), mRNA.
87.0035	48.2601	43.925	72.6663	87.9085	101.967	1.65939	0.329176	no	XM_005249761	OGDH	Homo sapiens oxoglutarate (alpha-ketoglutarate) dehydrogenase (lipoamide) (OGDH), mRNA.
4.21929	8.84402	6.21272	11.3546	12.7881	6.11807	1.70728	0.222157	no	NM_003850	SUCLA2	Homo sapiens succinate-CoA ligase, ADP-forming, beta subunit (SUCLA2), mRNA.
28.4696	43.3345	26.6182	27.1751	31.2944	27.7156	0.905972	0.418942	no	NM_003849	SUCLG1	Homo sapiens succinate-CoA ligase, alpha subunit (SUCLG1), mRNA.
7.59999	11.5001	7.75576	8.49227	8.42748	4.2992	0.801516	0.309044	no	XR_245062	SUCLG2	Homo sapiens succinate-CoA ligase, GDP-forming, beta subunit (SUCLG2), mRNA.
26.3854	24.1982	21.5446	22.195	20.7915	22.7647	0.919011	0.335011	no	XM_005248329	SDHA	Homo sapiens succinate dehydrogenase complex, subunit A, flavoprotein (Fp) (SDHA), mRNA.
35.0987	53.6426	44.1675	73.6084	108.667	114.44	2.238	0.0270736	yes	NM_003000	SDHB	Homo sapiens succinate dehydrogenase complex, subunit B, iron sulfur (Ip) (SDHB), mRNA.
8.99031	11.2936	8.42829	16.5962	13.0573	14.8742	1.58899	0.0981397	no	NM_001278172	SDHC	Homo sapiens succinate dehydrogenase complex, subunit C, integral membrane protein, 15kDa (SDHC), mRNA.
19.9003	24.4436	15.3144	36.2128	32.7654	26.5385	1.63102	0.0361172	yes	NM_001276504	SDHD	Homo sapiens succinate dehydrogenase complex, subunit D, integral membrane protein (SDHD), mRNA.
141.828	312.843	207.007	37.0544	26.2696	39.201	0.178201	0.0729353	no	NM_001289910	IDH2	Homo sapiens isocitrate dehydrogenase 2 (NADP+), mitochondrial (IDH2), mRNA.
10.4119	15.7432	10.1098	17.7382	27.4269	19.6928	1.79789	0.0169827	yes	NM_005530	IDH3A	Homo sapiens isocitrate dehydrogenase 3 (NAD+) alpha (IDH3A), mRNA.
37.7492	60.0663	34.0633	39.0858	40.4177	44.5271	1.00516	0.79682	no	XM_005260716	IDH3B	Homo sapiens isocitrate dehydrogenase 3 (NAD+) beta (IDH3B), mRNA.
20.7225	38.3898	32.197	26.7135	40.663	50.8232	1.30894	0.211823	no	NM_004135	IDH3G	Homo sapiens isocitrate dehydrogenase 3 (NAD+) gamma (IDH3G), mRNA.
31.7694	47.3641	28.3314	29.1621	24.9209	29.2942	0.826023	0.385043	no	NM_000143	FH	Homo sapiens fumarate hydratase (FH), mRNA.
50.7391	97.4215	100.241	69.4126	80.3701	165.128	1.2801	0.448609	no	NR_104165	MDH2	Homo sapiens malate dehydrogenase 2, NAD (mitochondrial) (MDH2), transcript variant 4, mRNA.
PDKs
4.21027	4.4967	3.85672	1.09539	1.62746	1.5432	0.340742	0.00726451	yes	XR_427093	PDK1	Homo sapiens pyruvate dehydrogenase kinase, isozyme 1 (PDK1), mRNA.
8.79094	20.2804	16.0003	3.51325	2.68498	2.59868	0.231484	0.0789681	no	NM_001199898	PDK2	Homo sapiens pyruvate dehydrogenase kinase, isozyme 2 (PDK2), mRNA.
10.9281	2.18316	2.25378	0.507196	1.82887	0.624869	0.387128	0.321402	no	NM_005391	PDK3	Homo sapiens pyruvate dehydrogenase kinase, isozyme 3 (PDK3), mRNA.
60.1563	113.81	117.874	1.29388	1.91645	2.00074	0.0184404	0.0350589	yes	NM_002612	PDK4	Homo sapiens pyruvate dehydrogenase kinase, isozyme 4 (PDK4), mRNA.
